# Supplementary material for: Genetic Characterization of Intimin Gene (eae) in Clinical Shiga Toxin-Producing Escherichia coli Strains from Pediatric Patients in Finland
Source: Toxins (Basel). 2023 Nov 23;15(12):669. doi: 10.3390/toxins15120669 (PMC10748226; doi:10.3390/toxins15120669)
Supplement: Supplementary file 1 [file toxins-15-00669-s001.zip]

Archive with 1 entries (1 files):
- toxins-2714559-supplementary.xlsx
