# Supplementary material for: Genetic Characterization of Intimin Gene (eae) in Clinical Shiga Toxin-Producing Escherichia coli Strains from Pediatric Patients in Finland
Source: Toxins (Basel). 2023 Nov 23;15(12):669. doi: 10.3390/toxins15120669 (PMC10748226; doi:10.3390/toxins15120669)
Supplement: Supplementary file 1 [file toxins-15-00669-s001.zip › toxins-2714559-supplementary.xlsx]

## Sheet: Table S1
Table S1. Metadata of 240 clinical STEC isolates and STEC-associated patients in this study.
Strain ID	eae gene	eae subtype	Genotype	HUS status	Serotype	Clade 8	stx subtype	Age (years) (median=5)	Sex	Genome accession number
100081	+	epsilon1	ε1/GT2	non-HUS	O121:H19	NA	stx2a	16	M	JAKYWS000000000
100183	+	gamma1	γ1/GT3	non-HUS	O145:H28	NA	stx2a	0	M	JAKYWR000000000
100196	+	beta3	β3/GT1	non-HUS	O26:H11	NA	stx2a	5	F	JAKYWQ000000000
100347	+	beta3	β3/GT3	non-HUS	O177:H25	NA	stx2c	2	M	JAKYWP000000000
100436	+	gamma1	γ1/GT1	HUS	O157:H7	NA	stx2a	1	F	JAKYWO000000000
100451	+	gamma1	γ1/GT5	non-HUS	O145:H28	NA	stx2a	10	F	JAKYWN000000000
100506	+	gamma1	γ1/GT5	non-HUS	O145:H28	NA	stx2a	1	F	JAKYWM000000000
100643	+	gamma1	γ1/GT1	non-HUS	O157:H7	NA	stx2a	4	M	JAKYWL000000000
101001	+	beta3	β3/GT1	non-HUS	O26:H11	NA	stx2a	2	M	JAKYWK000000000
101429	+	gamma1	γ1/GT1	HUS	O157:H7	NA	stx2a	3	F	JAKYWJ000000000
101652	+	theta	θ/GT1	non-HUS	O111:H8	NA	stx1a	12	F	JAKYWI000000000
102589	+	gamma1	γ1/GT1	non-HUS	O157:H7	NA	stx2a	4	M	JAKYWH000000000
102637	+	gamma1	γ1/GT1	HUS	O157:H7	NA	stx2a	4	F	JAKYWG000000000
102665	+	gamma1	γ1/GT1	non-HUS	O157:H7	NA	stx2a	6	M	JAKYWF000000000
102714	+	gamma1	γ1/GT1	HUS	O157:H7	NA	stx2a	7	F	JAKYWE000000000
102715	+	gamma1	γ1/GT1	HUS	O157:H7	NA	stx2a	1	M	JAKYWD000000000
102773	+	gamma1	γ1/GT1	non-HUS	O157:H7	NA	stx1a, stx2c	9	F	JAKYWB000000000
103037	+	gamma1	γ1/GT1	HUS	O157:H7	NA	stx2a	1	F	JAKYVZ000000000
103177	+	gamma1	γ1/GT2	non-HUS	O157:H7	NA	stx1a, stx2c	2	M	JAKYVY000000000
103585	+	gamma1	γ1/GT2	non-HUS	O157:H7	NA	stx1a, stx2c	1	F	JAKYVX000000000
104948	+	gamma1	γ1/GT6	HUS	O157:H7	clade8	stx2a	5	M	JAKYVW000000000
105400	+	gamma1	γ1/GT1	non-HUS	O157:H7	NA	stx2a	8	F	JAKYVU000000000
105409	+	epsilon1	ε1/GT4	non-HUS	O123:H2	NA	stx1a, stx2a	4	M	JAKYVT000000000
105514	+	gamma1	γ1/GT1	non-HUS	O157:H7	NA	stx2a	3	F	JAKYVS000000000
105529	+	gamma1	γ1/GT1	HUS	O157:H7	NA	stx2a	1	F	JAKYVR000000000
105578	+	gamma1	γ1/GT1	HUS	O157:H7	NA	stx2a	8	M	JAKYVQ000000000
105579	+	gamma1	γ1/GT1	non-HUS	O157:H7	NA	stx2a	4	F	JAKYVP000000000
105580	+	gamma1	γ1/GT1	non-HUS	O157:H7	NA	stx2a	2	F	JAKYVO000000000
105581	+	gamma1	γ1/GT1	HUS	O157:H7	NA	stx2a	1	F	JAKYVN000000000
105595	+	gamma1	γ1/GT1	HUS	O157:H7	NA	stx2a	2	F	JAKYVM000000000
105600	+	gamma1	γ1/GT1	HUS	O157:H7	NA	stx2a	2	F	JAKYVK000000000
105640	+	gamma1	γ1/GT1	non-HUS	O157:H7	NA	stx2a	4	M	JAKYVJ000000000
105784	+	gamma1	γ1/GT1	HUS	O157:H7	NA	stx2a	8	F	JAKYVI000000000
105874	+	beta3	β3/GT1	non-HUS	O26:H11	NA	stx1a	2	M	JAKYVH000000000
105877	+	beta3	β3/GT1	non-HUS	O26:H11	NA	stx1a	2	M	JAKYVE000000000
105916	+	gamma1	γ1/GT2	non-HUS	O157:H7	NA	stx1a, stx2c	7	M	JAKYVD000000000
105917	+	gamma1	γ1/GT2	non-HUS	O157:H7	NA	stx1a, stx2c	5	M	JAKYVC000000000
105921	+	beta3	β3/GT1	non-HUS	O26:H11	NA	stx1a	2	M	JAKYVB000000000
105964	+	beta3	β3/GT1	non-HUS	O26:H11	NA	stx2a	2	F	JAKYVA000000000
108125	+	gamma1	γ1/GT2	non-HUS	O157:H7	NA	stx1a, stx2c	13	M	JAKYUZ000000000
108205	+	beta3	β3/GT1	non-HUS	O26:H11	NA	stx2a	0	M	JAKYUY000000000
108516	+	gamma1	γ1/GT4	non-HUS	O55:H7	NA	stx1a	15	F	JAKYUU000000000
108763	+	gamma1	γ1/GT1	non-HUS	O157:H7	NA	stx2a	3	M	JAKYUT000000000
108764	+	gamma1	γ1/GT1	non-HUS	O157:H7	NA	stx2a	5	M	JAKYUS000000000
108789	+	gamma1	γ1/GT1	non-HUS	O157:H7	NA	stx2a	3	F	JAKYUR000000000
108824	+	gamma1	γ1/GT1	non-HUS	O157:H7	NA	stx2a	6	F	JAKYUQ000000000
108826	+	gamma1	γ1/GT1	non-HUS	O157:H7	NA	stx2a	2	M	JAKYUP000000000
108830	+	gamma1	γ1/GT1	non-HUS	O157:H7	NA	stx2a	4	F	JAKYUO000000000
108849	+	gamma1	γ1/GT1	non-HUS	O157:H7	NA	stx1a, stx2c	4	M	JAKYUN000000000
108850	+	gamma1	γ1/GT1	non-HUS	O157:H7	NA	stx1a, stx2c	5	F	JAKYUM000000000
108863	+	gamma1	γ1/GT1	non-HUS	O157:H7	NA	stx2a	4	F	JAKYUL000000000
108977	+	gamma1	γ1/GT1	non-HUS	O157:H7	NA	stx2a	6	M	JAKYUJ000000000
109000	+	beta3	β3/GT1	non-HUS	O26:H11	NA	stx1a	6	F	JAKYUI000000000
109001	+	gamma1	γ1/GT1	non-HUS	O157:H7	NA	stx2a	4	F	JAKYUH000000000
109002	+	gamma1	γ1/GT1	non-HUS	O157:H7	NA	stx2a	4	M	JAKYUG000000000
109015	+	gamma1	γ1/GT1	non-HUS	O157:H7	NA	stx1a, stx2c	3	F	JAKYUF000000000
109045	+	beta3	β3/GT1	non-HUS	O26:H11	NA	stx1a	3	F	JAKYUD000000000
109049	+	gamma1	γ1/GT1	non-HUS	O157:H7	NA	stx1a, stx2c	6	F	JAKYUB000000000
109110	+	gamma1	γ1/GT1	non-HUS	O157:H7	NA	stx2a	1	M	JAKYUA000000000
109143	+	gamma1	γ1/GT2	non-HUS	O157:H7	NA	stx1a, stx2c	16	F	JAKYTZ000000000
109162	+	gamma1	γ1/GT2	non-HUS	O157:H7	NA	stx1a, stx2c	6	M	JAKYTY000000000
109177	+	gamma1	γ1/GT2	non-HUS	O157:H7	NA	stx1a, stx2c	1	F	JAKYTX000000000
109178	+	gamma1	γ1/GT2	non-HUS	O157:H7	NA	stx1a, stx2c	1	F	JAKYTW000000000
109200	+	gamma1	γ1/GT2	non-HUS	O157:H7	NA	stx1a, stx2c	8	F	JAKYTV000000000
109229	+	gamma1	γ1/GT1	HUS	O157:H7	NA	stx2a	8	F	JAKYTU000000000
109258	+	gamma1	γ1/GT1	HUS	O157:H7	NA	stx2a	7	F	JAKYTT000000000
109293	+	gamma1	γ1/GT1	HUS	O157:H7	NA	stx2a	8	M	JAKYTS000000000
109416	+	gamma1	γ1/GT1	non-HUS	O157:H7	NA	stx2a	8	F	JAKYTR000000000
109441	+	gamma1	γ1/GT1	HUS	O157:H7	NA	stx2a	6	M	JAKYTQ000000000
109474	+	gamma1	γ1/GT1	non-HUS	O157:H7	NA	stx2a	10	F	JAKYTP000000000
109475	+	gamma1	γ1/GT1	non-HUS	O157:H7	NA	stx2a	4	M	JAKYTO000000000
109476	+	gamma1	γ1/GT1	HUS	O157:H7	NA	stx2a	6	M	JAKYTN000000000
109495	+	beta3	β3/GT1	non-HUS	O26:H11	NA	stx1a, stx2a	7	M	JAKYTM000000000
109560	+	gamma1	γ1/GT1	non-HUS	O157:H7	NA	stx2a	6	F	JAKYTL000000000
109580	+	gamma1	γ1/GT1	non-HUS	O157:H7	NA	stx2a	16	M	JAKYTK000000000
109587	+	theta	θ/GT2	non-HUS	O111:H8	NA	stx1a	1	F	JAKYTJ000000000
109680	+	gamma1	γ1/GT1	non-HUS	O157:H7	NA	stx2a	4	M	JAKYTI000000000
110160	+	beta3	β3/GT4	non-HUS	O51:H49	NA	stx2e	0	M	JAKYTH000000000
110529	+	beta3	β3/GT1	non-HUS	O26:H11	NA	stx2a	8	F	JAKYTG000000000
110651	+	gamma1	γ1/GT1	HUS	O157:H7	NA	stx2a	14	M	JAKYTF000000000
110679	+	gamma1	γ1/GT2	non-HUS	O157:H7	NA	stx1a, stx2c	9	F	JAKYTE000000000
110685	+	beta3	β3/GT1	non-HUS	O26:H11	NA	stx2a	2	M	JAKYTD000000000
110832	+	beta3	β3/GT1	HUS	O26:H11	NA	stx2a	1	F	JAKYTC000000000
110851	+	gamma1	γ1/GT1	HUS	O157:H7	NA	stx1a, stx2a	3	F	JAKYTB000000000
110867	+	gamma1	γ1/GT2	non-HUS	O157:H7	NA	stx1a, stx2c	13	M	JAKYTA000000000
110922	+	epsilon1	ε1/GT2	HUS	O121:H19	NA	stx2a	1	F	JAKYSZ000000000
110950	+	epsilon1	ε1/GT2	non-HUS	O121:H19	NA	stx2a	3	F	JAKYSY000000000
111066	+	gamma1	γ1/GT2	non-HUS	O157:H7	NA	stx1a, stx2c	3	M	JAKYSX000000000
111300	+	gamma1	γ1/GT2	non-HUS	O157:H7	NA	stx1a, stx2c	13	M	JAKYSW000000000
111442	+	gamma1	γ1/GT1	non-HUS	O157:H7	NA	stx1a, stx2c	9	M	JAKYSU000000000
111474	+	gamma1	γ1/GT1	non-HUS	O157:H7	NA	stx1a, stx2c	7	M	JAKYST000000000
113752	+	gamma1	γ1/GT3	non-HUS	O145:H28	NA	stx2a	10	M	JAKYSS000000000
113777	+	gamma1	γ1/GT1	non-HUS	O157:H7	NA	stx2c	15	F	JAKYSR000000000
113812	+	gamma1	γ1/GT1	non-HUS	O157:H7	NA	stx1a, stx2c	1	F	JAKYSQ000000000
114131	+	beta3	β3/GT1	non-HUS	O26:H11	NA	stx2a	0	F	JAKYSP000000000
114187	+	beta3	β3/GT1	HUS	O26:H11	NA	stx2a	0	F	JAKYSO000000000
114894	+	gamma1	γ1/GT1	non-HUS	O157:H7	NA	stx1a, stx2c	13	F	JAKYSN000000000
114895	+	gamma1	γ1/GT1	non-HUS	O157:H7	NA	stx1a, stx2c	3	F	JAKYSM000000000
114906	+	gamma1	γ1/GT2	non-HUS	O157:H7	NA	stx1a, stx2a	10	F	JAKYSL000000000
114916	+	gamma1	γ1/GT4	non-HUS	O55:H7	NA	stx1a	9	M	JAKYSK000000000
114973	+	gamma1	γ1/GT4	non-HUS	O55:H7	NA	stx1a	6	M	JAKYSJ000000000
115040	+	gamma1	γ1/GT2	non-HUS	O157:H7	NA	stx1a, stx2c	14	M	JAKYSI000000000
115134	+	gamma1	γ1/GT4	non-HUS	O55:H7	NA	stx1a	8	F	JAKYSG000000000
115154	+	beta3	β3/GT1	HUS	O26:H11	NA	stx2a	6	M	JAKYSF000000000
115236	+	gamma1	γ1/GT1	non-HUS	O157:H7	NA	stx1a, stx2a	13	F	JAKYSE000000000
115237	+	theta	θ/GT4	HUS	O10:H25	NA	stx2a	1	M	JAKYSD000000000
117945	+	gamma1	γ1/GT1	non-HUS	O157:H7	NA	stx2c	5	F	JAKYSA000000000
118161	+	gamma1	γ1/GT1	non-HUS	O157:H7	NA	stx1a, stx2c	15	F	JAKYRY000000000
118186	+	beta3	β3/GT1	non-HUS	O26:H11	NA	stx1a	1	M	JAKYRX000000000
118238	+	gamma1	γ1/GT1	HUS	O157:H7	NA	stx2a	0	F	JAKYRV000000000
118240	+	gamma1	γ1/GT1	non-HUS	O157:H7	NA	stx1a, stx2c	9	M	JAKYRU000000000
118251	+	beta3	β3/GT1	non-HUS	O26:H11	NA	stx1a	3	F	JAKYRT000000000
118256	+	zeta3	ζ3/GT1	non-HUS	O84:H2	NA	stx1a	1	M	JAKYRS000000000
118274	+	beta3	β3/GT1	HUS	O26:H11	NA	stx2a	1	F	JAKYRR000000000
118359	+	gamma1	γ1/GT1	non-HUS	O157:H7	NA	stx1a, stx2c	5	M	JAKYRQ000000000
118367	+	gamma1	γ1/GT1	non-HUS	O157:H7	NA	stx1a, stx2c	7	M	JAKYRP000000000
118371	+	gamma1	γ1/GT1	HUS	O157:H7	NA	stx2a	0	M	JAKYRO000000000
118375	+	gamma1	γ1/GT1	non-HUS	O157:H7	NA	stx2a	0	F	JAKYRN000000000
118446	+	gamma1	γ1/GT1	non-HUS	O157:H7	NA	stx2c	12	M	JAKYRM000000000
118451	+	gamma1	γ1/GT7	non-HUS	O157:H7	NA	stx1a, stx2c	2	M	JAKYRL000000000
118460	+	beta3	β3/GT6	HUS	O26:H11	NA	stx2a	8	F	JAKYRK000000000
118461	+	gamma1	γ1/GT1	non-HUS	O157:H7	NA	stx1a, stx2c	2	F	JAKYRJ000000000
118520	+	gamma1	γ1/GT1	non-HUS	O157:H7	NA	stx1a, stx2c	9	F	JAKYRI000000000
118658	+	gamma1	γ1/GT4	non-HUS	O55:H7	NA	stx1a	6	F	JAKYRH000000000
118680	+	gamma1	γ1/GT4	non-HUS	O55:H7	NA	stx1a	14	M	JAKYRG000000000
118681	+	beta3	β3/GT1	non-HUS	O69:H11	NA	stx1a	1	F	JAKYRF000000000
118875	+	gamma1	γ1/GT1	non-HUS	O157:H7	NA	stx2a	8	M	JAKYRC000000000
118916	+	gamma1	γ1/GT4	HUS	O55:H7	NA	stx2a	9	M	JAKYRB000000000
118925	+	gamma1	γ1/GT1	non-HUS	O157:H7	NA	stx2a	5	M	JAKYRA000000000
118990	+	gamma1	γ1/GT1	non-HUS	O157:H7	NA	stx1a, stx2c	14	M	JAKYQZ000000000
119352	+	gamma1	γ1/GT3	non-HUS	O145:H28	NA	stx2a	16	M	JAKYQX000000000
119372	+	gamma1	γ1/GT3	non-HUS	Ont:H28	NA	stx2a	16	F	JAKYQW000000000
119373	+	gamma1	γ1/GT3	non-HUS	O145:H28	NA	stx2a	16	M	JAKYQV000000000
54743	+	epsilon1	ε1/GT1	non-HUS	O103:H2	NA	stx1a	8	F	JAKYQT000000000
54744	+	gamma1	γ1/GT1	non-HUS	O157:H7	NA	stx1a, stx2c	6	F	JAKYQS000000000
54747	+	gamma1	γ1/GT1	non-HUS	O157:H7	clade8	stx2a	5	M	JAKYQR000000000
54755	+	beta3	β3/GT1	non-HUS	O26:H11	NA	stx1a, stx2a	15	F	JAKYQP000000000
57860	+	gamma1	γ1/GT1	non-HUS	O157:H7	NA	stx1a, stx2a	11	F	JAKYQO000000000
57862	+	gamma1	γ1/GT3	non-HUS	O145:H28	NA	stx2a	6	M	JAKYQN000000000
57866	+	gamma1	γ1/GT8	non-HUS	O157:H7	clade8	stx2a	0	M	JAKYQM000000000
57870	+	gamma1	γ1/GT1	HUS	O157:H7	NA	stx2a	4	F	JAKYQL000000000
57879	+	beta3	β3/GT1	non-HUS	O26:H11	NA	stx1a	16	M	JAKYQI000000000
62009	+	epsilon1	ε1/GT1	non-HUS	O103:H2	NA	stx1a	1	M	JAKYQH000000000
62010	+	epsilon1	ε1/GT1	non-HUS	O103:H2	NA	stx1a	3	F	JAKYQG000000000
62011	+	gamma1	γ1/GT1	HUS	O157:H7	NA	stx2a	0	M	JAKYQF000000000
62012	+	gamma1	γ1/GT1	HUS	O157:H7	NA	stx2a	2	F	JAKYQE000000000
62014	+	gamma1	γ1/GT1	non-HUS	O157:H7	NA	stx2a	5	F	JAKYQD000000000
62015	+	gamma1	γ1/GT1	non-HUS	O157:H7	NA	stx1a, stx2c	10	M	JAKYQC000000000
62022	+	epsilon1	ε1/GT1	non-HUS	O103:H2	NA	stx1a	1	F	JAKYQB000000000
65382	+	gamma1	γ1/GT1	HUS	O157:H7	NA	stx1a, stx2a	2	F	JAKYQA000000000
65391	+	gamma1	γ1/GT3	non-HUS	O145:H28	NA	stx2a	1	M	JAKYPY000000000
68970	+	gamma1	γ1/GT1	non-HUS	O157:H7	NA	stx1a, stx2c	14	F	JAKYPX000000000
68971	+	gamma1	γ1/GT3	non-HUS	O145:H28	NA	stx1a	5	M	JAKYPW000000000
68972	+	beta3	β3/GT1	non-HUS	O26:H11	NA	stx1a	3	M	JAKYPV000000000
68973	+	epsilon1	ε1/GT1	non-HUS	O103:H2	NA	stx1a	7	M	JAKYPU000000000
72085	+	gamma1	γ1/GT1	non-HUS	O157:H7	NA	stx1a, stx2a	5	F	JAKYPT000000000
72087	+	epsilon1	ε1/GT1	non-HUS	O103:H2	NA	stx1a	2	F	JAKYPS000000000
72088	+	epsilon1	ε1/GT1	non-HUS	O103:H2	NA	stx1a	0	M	JAKYPR000000000
72092	+	gamma1	γ1/GT1	non-HUS	O157:H7	NA	stx2a	1	F	JAKYPQ000000000
72093	+	gamma1	γ1/GT1	non-HUS	O157:H7	NA	stx1a, stx2c	4	F	JAKYPP000000000
72095	+	gamma1	γ1/GT1	non-HUS	O157:H7	NA	stx1a, stx2c	3	M	JAKYPO000000000
72098	+	gamma1	γ1/GT1	non-HUS	O157:H7	NA	stx1a, stx2c	5	M	JAKYPN000000000
72101	+	gamma1	γ1/GT1	HUS	O157:H7	NA	stx2a	7	M	JAKYPM000000000
72105	+	gamma1	γ1/GT1	non-HUS	O157:H7	NA	stx2a	8	F	JAKYPL000000000
72106	+	gamma1	γ1/GT1	non-HUS	O157:H7	NA	stx2a	10	F	JAKYPK000000000
75204	+	gamma1	γ1/GT1	HUS	O157:H7	NA	stx2a	11	F	JAKYPJ000000000
75301	+	gamma1	γ1/GT1	HUS	O157:H7	NA	stx2a	7	M	JAKYPI000000000
75305	+	gamma1	γ1/GT1	non-HUS	O157:H7	NA	stx2a	8	M	JAKYPH000000000
75326	+	zeta3	ζ3/GT1	non-HUS	O156:H25	NA	stx1a	3	F	JAKYPG000000000
75330	+	gamma1	γ1/GT3	non-HUS	O145:H28	NA	stx2a	3	F	JAKYPE000000000
80103	+	theta	θ/GT3	non-HUS	O111:H8	NA	stx1a	13	M	JAKYPD000000000
80218	+	gamma1	γ1/GT1	non-HUS	O157:H7	NA	stx2a	5	F	JAKYPC000000000
81393	+	gamma1	γ1/GT1	HUS	O157:H7	NA	stx2a	0	F	JAKYPB000000000
82308	+	gamma1	γ1/GT3	non-HUS	O145:H28	NA	stx2a	10	F	JAKYPA000000000
83479	+	gamma1	γ1/GT3	non-HUS	O145:H28	NA	stx2a	12	M	JAKYOZ000000000
83651	+	beta3	β3/GT5	non-HUS	O151:H16	NA	stx1a	2	M	JAKYOY000000000
84018	+	beta3	β3/GT1	non-HUS	O26:H21	NA	stx2a	1	M	JAKYOX000000000
84397	+	gamma1	γ1/GT1	non-HUS	O157:H7	NA	stx1a, stx2c	8	F	JAKYOW000000000
85695	+	gamma1	γ1/GT6	HUS	O157:H7	clade8	stx2c	2	F	JAKYOV000000000
86711	+	beta3	β3/GT1	non-HUS	O26:H11	NA	stx1a	2	M	JAKYOU000000000
87939	+	gamma1	γ1/GT1	HUS	O157:H7	NA	stx2c	9	F	JAKYOT000000000
89909	+	beta3	β3/GT2	non-HUS	O5:H9	NA	stx1a	1	F	JAKYOS000000000
89910	+	beta3	β3/GT2	non-HUS	O5:H9	NA	stx1a	2	M	JAKYOR000000000
89911	+	beta3	β3/GT2	non-HUS	O5:H9	NA	stx1a	0	M	JAKYOQ000000000
90788	+	epsilon1	ε1/GT1	non-HUS	O103:H2	NA	stx1a	5	F	JAKYOP000000000
92924	+	gamma1	γ1/GT1	non-HUS	O157:H7	NA	stx1a, stx2c	5	M	JAKYOO000000000
93206	+	gamma1	γ1/GT1	non-HUS	O157:H7	NA	stx1a, stx2c	9	M	JAKYON000000000
93297	+	gamma1	γ1/GT1	HUS	O157:H7	NA	stx2a	3	F	JAKYOM000000000
93334	+	gamma1	γ1/GT2	non-HUS	O157:H7	NA	stx1a, stx2c	5	F	JAKYOL000000000
93357	+	theta	θ/GT1	non-HUS	O111:H8	NA	stx1a	4	M	JAKYOK000000000
93401	+	epsilon1	ε1/GT1	non-HUS	O103:H2	NA	stx1a	1	F	JAKYOJ000000000
93466	+	gamma1	γ1/GT1	non-HUS	O157:H7	clade8	stx2a	2	M	JAKYOI000000000
93467	+	epsilon1	ε1/GT1	non-HUS	O103:H2	NA	stx1a	4	F	JAKYOH000000000
93519	+	gamma1	γ1/GT1	non-HUS	O157:H7	clade8	stx2a	5	M	JAKYOG000000000
93628	+	gamma1	γ1/GT4	HUS	O55:H7	NA	stx2a	1	M	JAKYOF000000000
96308	+	zeta3	ζ3/GT1	HUS	O182:H25	NA	stx1a	5	F	JAKYOB000000000
96573	+	gamma1	γ1/GT3	non-HUS	O145:H28	NA	stx2a	14	M	JAKYOA000000000
96633	+	beta3	β3/GT1	HUS	O26:H11	NA	stx2a	4	M	JAKYNZ000000000
96767	+	gamma1	γ1/GT3	HUS	O145:H28	NA	stx2a	4	M	JAKYNY000000000
96770	+	gamma1	γ1/GT3	non-HUS	O145:H28	NA	stx2a	5	F	JAKYNX000000000
96860	+	gamma1	γ1/GT2	non-HUS	O157:H7	NA	stx1a, stx2c	8	M	JAKYNW000000000
97043	+	gamma1	γ1/GT2	non-HUS	O157:H7	NA	stx1a, stx2c	6	M	JAKYNV000000000
97745	+	gamma1	γ1/GT3	HUS	O145:H28	NA	stx2a	7	M	JAKYNU000000000
98804	+	gamma1	γ1/GT1	HUS	O157:H7	NA	stx2a	4	M	JAKYNT000000000
99736	+	epsilon1	ε1/GT3	HUS	O121:H19	NA	stx2a	2	M	JAKYNR000000000
99746	+	gamma1	γ1/GT1	non-HUS	O157:H7	NA	stx1a, stx2c	1	F	JAKYNQ000000000
99769	+	epsilon1	ε1/GT3	non-HUS	O121:H19	NA	stx2a	2	F	JAKYNP000000000
99813	+	gamma1	γ1/GT1	HUS	O157:H7	NA	stx2a	14	F	JAKYNO000000000
99968	+	gamma1	γ1/GT3	non-HUS	O145:H28	NA	stx2a	11	M	JAKYNN000000000
102745	-	-		non-HUS	O117:H7	NA	stx1a	13	M	JAKYWC000000000
102958	-	-		non-HUS	O117:H7	NA	stx1a	9	M	JAKYWA000000000
105246	-	-		HUS	O146:H28	NA	stx2b	0	F	JAKYVV000000000
105599	-	-		non-HUS	O146:H8	NA	stx1c	6	F	JAKYVL000000000
105875	-	-		non-HUS	O103:H2	NA	stx1a	2	M	JAKYVG000000000
105876	-	-		non-HUS	O103:H2	NA	stx1a	8	M	JAKYVF000000000
108214	-	-		non-HUS	O38:H26	NA	stx1c, stx2b	11	F	JAKYUX000000000
108220	-	-		non-HUS	O81:H21	NA	stx1c, stx2b	5	M	JAKYUW000000000
108428	-	-		non-HUS	O104:H4	NA	stx2a	10	M	JAKYUV000000000
108943	-	-		non-HUS	O113:H4	NA	stx1a, stx2d	4	F	JAKYUK000000000
109017	-	-		non-HUS	O113:H21	NA	stx1a, stx2d	5	M	JAKYUE000000000
109047	-	-		non-HUS	O55:H12	NA	stx1a	4	M	JAKYUC000000000
111350	-	-		non-HUS	OgN1:H8	NA	stx2b	6	F	JAKYSV000000000
115041	-	-		non-HUS	O55:H12	NA	stx1a	4	F	JAKYSH000000000
117468	-	-		non-HUS	O128:H2	NA	stx2b	7	M	JAKYSC000000000
117825	-	-		non-HUS	O113:H4	NA	stx1c, stx2b	0	M	JAKYSB000000000
117946	-	-		non-HUS	O100:H20	NA	stx2e	4	F	JAKYRZ000000000
118187	-	-		non-HUS	O187:H28	NA	stx2g	1	M	JAKYRW000000000
118732	-	-		non-HUS	Ont:H11	NA	stx2a	7	M	JAKYRE000000000
118773	-	-		non-HUS	O181:H16	NA	stx1c	6	F	JAKYRD000000000
119338	-	-		non-HUS	O78:H4	NA	stx1c	13	M	JAKYQY000000000
119505	-	-		non-HUS	O6:H10	NA	stx1a, stx2b	10	M	JAKYQU000000000
54748	-	-		HUS	O25:H4	NA	stx2a	15	F	JAKYQQ000000000
57873	-	-		non-HUS	O20:H7	NA	stx2c	2	F	JAKYQK000000000
57877	-	-		non-HUS	O2:H27	NA	stx2a	7	M	JAKYQJ000000000
65383	-	-		non-HUS	O146:H21	NA	stx1c	0	M	JAKYPZ000000000
75328	-	-		non-HUS	O178:H19	NA	stx1a, stx2a	3	F	JAKYPF000000000
94076	-	-		HUS	O78:H4	NA	stx1c	0	M	JAKYOE000000000
94098	-	-		non-HUS	O78:H4	NA	stx1c	2	M	JAKYOD000000000
94195	-	-		non-HUS	O78:H4	NA	stx1c	3	F	JAKYOC000000000
99653	-	-		non-HUS	O104:H4	NA	stx2a	3	M	JAKYNS000000000
GT: genotype; NA: Not Applicable.
HUS: hemolytic uremic syndrome.
M:male; F: female.

## Sheet: Table S2
Table S2. Association between eae subtypes and serotypes.
eae subtype	No. of strains	serotypes
		O157:H7 (126)		p-value	O145:H28 (17)		p-value	O55:H7 (8)		p-value	ONT:H28 (1)		p-value	O151:H16 (1)		p-value	O51:H49 (1)		p-value	O5:H9 (3)		p-value	O69:H11 (1)		p-value	O103:H2 (10)		p-value	O121:H19 (5)		p-value	O26:H11 (25)		p-value	O26:H21 (1)		p-value	O156:H25 (1)		p-value	O182:H25 (1)		p-value	O111:H8 (4)		p-value	O84:H2 (1)		p-value
		pos	prevalence		pos	prevalence		pos	prevalence		pos	prevalence		pos	prevalence		pos	prevalence		pos	prevalence		pos	prevalence		pos	prevalence		pos	prevalence		pos	prevalence		pos	prevalence		pos	prevalence		pos	prevalence		pos	prevalence		pos	prevalence
γ1	152	126	100.00%	<0.0001*	17	100.00%	0.0043*	8	100.00%	0.1106	1	100.00%	1	0	0.00%	0.2727	0	0.00%	0.2727	0	0.00%	0.0195*	0	0.00%	0.2727	0	0.00%	<0.0001*	0	0.00%	0.0013*	0	0.00%	<0.0001*	0	0.00%	0.2727	0	0.00%	0.2727	0	0.00%	0.2727	0	0.00%	0.0051*	0	0.00%	0.2727
β3	33	0	0.00%	<0.0001*	0	0.00%	0.0806	0	0.00%	0.3614	0	0.00%	1	1	100.00%	0.1579	1	100.00%	0.1579	3	100.00%	0.0036*	1	100.00%	0.1579	0	0.00%	0.3688	0	0.00%	1	25	100.00%	<0.0001*	1	100.00%	0.1579	0	0.00%	1	0	0.00%	1	0	0.00%	1	0	0.00%	1
ε1	16	0	0.00%	<0.0001*	0	0.00%	0.3725	0	0.00%	1	0	0.00%	1	0	0.00%	1	0	0.00%	1	0	0.00%	1	0	0.00%	1	10	100.00%	<0.0001*	5	100.00%	<0.0001*	0	0.00%	0.2269	0	0.00%	1	0	0.00%	1	0	0.00%	1	0	0.00%	1	0	0.00%	1
θ	5	0	0.00%	0.0092*	0	0.00%	1	0	0.00%	1	0	0.00%	1	0	0.00%	1	0	0.00%	1	0	0.00%	1	0	0.00%	1	0	0.00%	1	0	0.00%	1	0	0.00%	1	0	0.00%	1	0	0.00%	1	0	0.00%	1	4	100.00%	<0.0001*	0	0.00%	1
ζ3	3	0	0.00%	0.0613	0	0.00%	1	0	0.00%	1	0	0.00%	1	0	0.00%	1	0	0.00%	1	0	0.00%	1	0	0.00%	1	0	0.00%	1	0	0.00%	1	0	0.00%	1	0	0.00%	1	1	100.00%	0.0144*	1	100.00%	0.0144*	0	0.00%	1	1	100.00%	0.0144*
* statistically significant difference.
pos: number of positive strains.
[truncated: 9 more columns]

## Sheet: Table S3
Table S3. Association between eae subtypes and stx subtypes.
eae subtype	No. of strains	stx subtype (No. of strains)
		stx2a (108)		p-value	stx1a+stx2c (46)		p-value	stx1a (39)		p-value	stx1a+stx2a (9)		p-value	stx2c (6)		p-value	stx2e (1)		p-value
		pos	prevalence		pos	prevalence		pos	prevalence		pos	prevalence		pos	prevalence		pos	prevalence
γ1	152	88	81.48%	0.0049*	46	100.00%	<0.0001*	7	17.95%	<0.0001*	6	66.67%	0.707	5	83.33%	1	0	0.00%	0.2727
β3	33	14	12.96%	0.2612	0	0.00%	0.0002*	15	38.46%	<0.0001*	2	22.22%	0.6358	1	16.67%	1	1	100.00%	0.1579
ε1	16	5	4.63%	0.1187	0	0.00%	0.0255	10	25.64%	<0.0001*	1	11.11%	0.5188	0	0.00%	1	0	0.00%	1
θ	5	1	0.93%	0.1995	0	0.00%	0.5883	4	10.26%	0.0046*	0	0.00%	1	0	0.00%	1	0	0.00%	1
ζ3	3	0	0.00%	0.1111	0	0.00%	1	3	7.69%	0.0061*	0	0.00%	1	0	0.00%	1	0	0.00%	1
* statistically significant difference.
pos: number of positive strains.

## Sheet: Table S4
Table S4. Association between combination of stx+eae+serotypes (O157/non-O157) and HUS status.
Combination of virulence factors	No. of strains	HUS (n=49)		non-HUS (n=160)		p-value
		pos	prevalence	pos	prevalence
stx1a+eae-γ1	7	0	0.00%	7	4.38%	0.2033
stx1a+eae-β3	15	0	0.00%	15	9.38%	0.0245*
stx1a+eae-ε1	10	0	0.00%	10	6.25%	0.1212
stx1a+eae-θ	4	0	0.00%	4	2.50%	0.575
stx1a+eae-ζ3	3	1	2.04%	2	1.25%	0.5739
stx2a+eae-γ1	88	35	71.43%	53	33.13%	<0.0001*
stx2a+eae-β3	14	6	12.24%	8	5.00%	0.0997
stx2a+eae-ε1	5	2	4.08%	3	1.88%	0.3341
stx2a+eae-θ	1	0	0.00%	1	0.63%	1
stx2a+eae-γ1+O157:H7	69	31	63.27%	38	23.75%	<0.0001*
stx1a+stx2a+eae-γ1+O157:H7	6	2	4.08%	4	2.50%	0.6267
stx1a+stx2c+eae-γ1+O157:H7	46	0	0.00%	46	28.75%	<0.0001*
stx2c+eae-γ1+O157:H7	5	2	4.08%	3	1.88%	0.3341
stx1a+eae+non-O157	39	1	2.04%	38	23.75%	0.0002*
eae-β3+stx1a+non-O157	15	0	0.00%	15	9.38%	0.0245*
eae-ε1+stx1a+non-O157	10	0	0.00%	10	6.25%	0.1212
eae-γ1+stx1a+non-O157	7	0	0.00%	7	4.38%	0.2033
eae-ζ3+stx1a+non-O157	3	1	2.04%	2	1.25%	0.5739
eae-θ+stx1a+non-O157	4	0	0.00%	4	2.50%	0.575
stx1a+stx2a+eae-β3/ε1+non-O157:H7	3	0	0.00%	3	1.88%	1
stx2a+eae-β3/ε1/γ1/θ+non-O157	39	13	26.53%	26	16.25%	0.1409
stx2c/stx2e+eae-β3+non-O157	2	0	0.00%	2	1.25%	1
stx2a+eae-γ1+non-O157	19	4	63.27%	15	23.75%	1
stx1a+stx2c+eae-γ1	46	0	0.00%	46	28.75%	<0.0001*
* statistically significant difference.
pos: number of positive strains.
HUS: hemolytic uremic syndrome.

## Sheet: Table S5
Table S5. Association between eae/its subtypes and HUS status in strains from pediatric patients (<17 years) in Sweden and Finland, respectively, and in merged strains from the two countries.
Strains	Sweden							Finland							Sweden + Finland
	No. of isolates	HUS（35）		non-HUS（108）		p-value		No. of isolates	HUS（52）		non-HUS（188）		p-value		No. of isolates	HUS（87）		non-HUS（296）		p-value
		pos	prevalence	pos	prevalence				pos	prevalence	pos	prevalence				pos	prevalence	pos	prevalence
eae-positive	110	34	97.14%	76	70.37%	0.0005*		209	49	94.23%	160	85.11%	0.1025		319	83	95.40%	236	79.73%	0.0003*
eae-negative	33	1	2.86%	32	29.63%			31	3	5.77%	28	14.89%			64	4	4.60%	60	20.27%
eae subtype	Sweden							Finland							Sweden+Finland
	No. of isolates	HUS（34）		non-HUS（76）		p-value		No. of isolates	HUS（49）		non-HUS（160）		p-value		No. of isolates	HUS（83）		non-HUS（236）		p-value
		pos	prevalence	pos	prevalence				pos	prevalence	pos	prevalence				pos	prevalence	pos	prevalence
γ1	40	22	64.71%	18	23.68%	<0.0001*		152	39	79.59%	113	70.63%	0.2723		192	61	73.49%	131	55.51%	0.0041*
ε1	35	9	26.47%	26	34.21%	0.5091		16	2	4.08%	14	8.75%	0.37		51	11	13.25%	40	16.95%	0.4896
β3	28	1	2.94%	27	35.53%	0.0001*		33	6	12.24%	27	16.88%	0.5089		61	7	8.43%	54	22.88%	0.0033*
θ	5	2	5.88%	3	3.95%	0.6436		5	1	2.04%	4	2.50%	1		10	3	3.61%	7	2.97%	0.7238
ζ3	1	0	0.00%	1	1.32%	1		3	1	2.04%	2	1.25%	0.5533		4	1	1.20%	3	1.27%	1
ρ	1	0	0.00%	1	1.32%	1		-	-	-	-	-	-		1	0	0.00%	1	0.42%	1
* statistically significant difference.
pos: number of positive strains.
HUS: hemolytic uremic syndrome.
